# Supplementary material for: Sirtuin 1, Visfatin and IL-27 Serum Levels of Type 1 Diabetic Females in Relation to Cardiovascular Parameters and Autoimmune Thyroid Disease
Source: Biomolecules. 2021 Jul 28;11(8):1110. doi: 10.3390/biom11081110 (PMC8391548; doi:10.3390/biom11081110)
Supplement: Supplementary file 1 [file biomolecules-11-01110-s001.zip]

Archive with 1 entries (1 files):
- biomolecules-1299566-supplementary.pdf
